# Supplementary material for: Exploration of Cyberethics in Health Professions Education: A Scoping Review
Source: Int J Environ Res Public Health. 2023 Nov 10;20(22):7048. doi: 10.3390/ijerph20227048 (PMC10671151; doi:10.3390/ijerph20227048)
Supplement: Supplementary file 1 [file ijerph-20-07048-s001.zip]

Archive with 6 entries (6 files):
- Figure S1_PRISMA flowchart for the article search.pdf
- Figure S2_Publication trends by country and year.pdf
- Figure S3_Conceptualization of cyberethics in literature.pdf
- Table S1 Search Results .pdf
- Table S2_Characteristics of the included documents.pdf
- Table S3_Conceptualization of cyberethics of the included documents.pdf
